# Supplementary material for: The Anti-Tumor Effect of Lactococcus lactis Bacteria-Secreting Human Soluble TRAIL Can Be Enhanced by Metformin Both In Vitro and In Vivo in a Mouse Model of Human Colorectal Cancer
Source: Cancers (Basel). 2021 Jun 15;13(12):3004. doi: 10.3390/cancers13123004 (PMC8232584; doi:10.3390/cancers13123004)
Supplement: Supplementary file 1 [file cancers-13-03004-s001.zip]

Archive with 1 entries (1 files):
- cancers-1208104-supplementary.pdf
